# Supplementary material for: Paternal exposure to benzo(a)pyrene induces genome-wide mutations in mouse offspring
Source: Commun Biol. 2019 Jun 20;2:228. doi: 10.1038/s42003-019-0476-5 (PMC6586636; doi:10.1038/s42003-019-0476-5)
Supplement: Supplementary file 5 — Supplementary Data 1 [file 42003_2019_476_MOESM5_ESM.xlsx]

## Sheet: Sheet1
Group	Sample1	Mutation Candidates	Passed Primer Design	FP2	TP3	Mosaic	E4	Validated DNM	A:T → G:C	G:C → A:T	G:C → T:A	G:C → C:G	A:T → T:A	A:T → C:G	Indel	Non-BaP Type	BaP Type
Control	3HF1	162	157	151	6	0	2	4	1	2	1	0	0	0	0	3	1
	3HM1	61	59	48	11	1	0	10	2	3	2	0	2	1	0	8	2
	4HF1	120	111	95	16	2	4	10	0	6	2	0	1	0	1	8	2
	4HM1	49	46	38	8	1	3	4	0	2	1	0	1	0	0	3	1
	4HM2	106	76	63	13	0	4	9	1	6	1	1	0	0	0	7	2
Post-Mitotic	32CF1	125	109	90	19	1	3	15	2	7	4	2	0	0	0	9	6
	32CF2	131	90	71	19	0	11	8	0	7	1	0	0	0	0	7	1
	32CM1	114	109	86	23	1	13	9	1	6	1	0	1	0	0	8	1
	39AF1	68	61	51	10	0	4	6	1	3	0	1	1	0	0	5	1
	39AM1	202	201	179	22	3	3	16	0	12	4	0	0	0	0	12	4
	39AM2	136	97	86	11	0	4	11	2	7	1	0	0	1	0	10	1
Mitotic	32EF1	142	131	119	12	0	2	10	1	5	1	0	2	1	0	9	1
	32EF2	597	426	411	15	0	5	15	3	5	3	1	1	2	0	11	4
	32EM1	73	70	56	14	0	3	11	1	6	0	1	1	2	0	10	1
	39FF1	203	198	188	10	1	5	4	0	2	1	0	1	0	0	3	1
	39FM1	83	81	48	33	2	3	28	0	8	9	8	3	0	0	11	17
	39FM2	356	239	215	24	0	4	20	3	5	6	2	3	1	0	12	8
1Samples affected by the BaP exposure, in that they have more de novo mutations, are highlighted in yellow. The highlighted animals have higher number of mutations that match the mutational profile of BaP than the other animals (Fisher’s Exact P = 0.0001). See Material and Methods for an explanation of the sample ID.
2False-positive
3True-positive
4Embryonic
