# Supplementary material for: Paternal exposure to benzo(a)pyrene induces genome-wide mutations in mouse offspring
Source: Commun Biol. 2019 Jun 20;2:228. doi: 10.1038/s42003-019-0476-5 (PMC6586636; doi:10.1038/s42003-019-0476-5)
Supplement: Supplementary file 6 — Supplementary Data 2 [file 42003_2019_476_MOESM6_ESM.xlsx]

## Sheet: Sheet1
Group	Sample1	Embryonic	A:T → G:C	G:C → A:T	G:C → T:A	G:C → C:G	A:T → T:A	A:T → C:G	Indel	Non-BaP Type	BaP Type
Control	3HF1	2	0	1	1	0	0	0	0	1	1
	3HM1	0	0	0	0	0	0	0	0	0	0
	4HF1	4	0	1	1	1	1	0	0	2	2
	4HM1	3	0	1	0	1	0	1	0	2	1
	4HM2	4	0	1	3	0	0	0	0	1	3
Post-Mitotic	32CF1	3	0	2	1	0	0	0	0	2	1
	32CF2	11	0	5	3	1	2	0	0	7	4
	32CM1	13	0	1	8	4	0	0	0	1	12
	39AF1	4	0	1	1	1	0	1	0	2	2
	39AM1	3	0	1	0	2	0	0	0	1	2
	39AM2	4	0	1	0	2	1	0	0	2	2
Mitotic	32EF1	2	0	1	0	0	1	0	0	2	0
	32EF2	5	0	0	2	1	1	1	0	2	3
	32EM1	3	0	0	1	1	0	0	1	1	2
	39FF1	5	0	1	2	0	0	0	2	3	2
	39FM1	3	0	1	1	1	0	0	0	1	2
	39FM2	4	1	1	2	0	0	0	0	2	2
1The samples affected by the BaP exposure are highlighted in yellow. These animals have a higher number of mutations that match the
mutational profile of BaP than the other animals. Animal 32CM1 has a significant change in BaP Type spectrum (Fisher’s Exact P =
0.0094), but animal 32CF2 does not because of the high number of G à A mutations. See Material and Methods for an explanation of
the sample ID.
