# Supplementary material for: Paternal exposure to benzo(a)pyrene induces genome-wide mutations in mouse offspring
Source: Commun Biol. 2019 Jun 20;2:228. doi: 10.1038/s42003-019-0476-5 (PMC6586636; doi:10.1038/s42003-019-0476-5)
Supplement: Supplementary file 7 — Supplementary Data 3 [file 42003_2019_476_MOESM7_ESM.xlsx]

## Sheet: Sheet1
Sample1	Variant Allele Fraction	Mutation	Position (mm10)	Variant Effect Predictor	UniProt	GeneCards (brief description)
3HF1 (control)	0.27	C to T	7:78843207-78843207	Missense variant	Det1
32CM1 (BaP)	0.51	C to T	7:127542142-127542142	Missense variant	Srcap	Floating-Harbor syndrome
32EM1 (BaP)	0.27	G to C	12:4869163-4869163	Missense variant	Mfsd2b
3HM1 (control)	0.5	C to A	17:30924622-30924622	Missense variant	Glp1r	Diabetes
4HM2 (control)	0.48	G to C	19:4169658-4169658	Missense variant	Carns1
32CM1 (BaP)	0.49	A to T	6:5913324-5913324	Stop gained	Dync1i1	Paranoid Personality Disorder, Split Foot
39FM1 (BaP)	0.26	G to A	16:49706091-49706091	Splice region variant	Ift57	Huntington Disease
1See Material and Methods for an explanation of the sample ID.
