# Supplementary material for: Paternal exposure to benzo(a)pyrene induces genome-wide mutations in mouse offspring
Source: Commun Biol. 2019 Jun 20;2:228. doi: 10.1038/s42003-019-0476-5 (PMC6586636; doi:10.1038/s42003-019-0476-5)
Supplement: Supplementary file 8 — Supplementary Data 4 [file 42003_2019_476_MOESM8_ESM.xlsx]

## Sheet: Sheet1
Group	Sample1	Chromosome	Position (mm10)	Reference	Mutation	Phasing Position	Distance (bp)	Variant Allele Fraction	Parental Origin2
Control	4HF1	18	70636373	C	T	70636256	-117	0.51	P
BaP	32CF1	2	63007102	C	G	63007071	-31	0.5	M
BaP	32CF2	3	52728405	G	T	52728409	4	0.46	P
BaP	32CF2	X	136590339	G	A	136590301	-38	0.46	P
BaP	32CM1	4	139695288	G	T	139695318	30	0.31	P
BaP	32CM1	10	125272711	G	A	125272693	-18	0.43	P
BaP	32CM1	9	110894808	G	A	110894804	-4	0.48	P
BaP	32EF1	14	59791120	A	G	59791125	5	0.47	P
BaP	32EF1	11	28424214	C	T	28424224	10	0.34	P
BaP	32EF2	4	44016747	C	T	44016928	181	0.54	P
BaP	32EF2	9	107331060	G	C	107331052	-8	0.34	P
BaP	32EF2	10	125272711	G	A	125272693	-18	0.48	P
BaP	32EF2	13	62984112	T	A	62984105	-7	0.46	M
BaP	32EM1	9	92281765	C	T	92281691	-74	0.48	P
BaP	32EM1	10	92269288	A	G	92269306	18	0.46	P
BaP	32EM1	19	57509070	C	T	57508970	-100	0.49	P
BaP	39AM1	2	171738999	G	A	171739004	5	0.53	M
BaP	39AM1	10	105262209	G	C	105262158	-51	0.28	P
BaP	39AM1	8	94983437	C	T	94983430	-7	0.4	P
BaP	39AM1	3	48662684	A	G	48662793	109	0.48	M
BaP	39AM1	11	4685927	G	A	4685949	22	0.4	P
BaP	39AM2	8	90833877	G	A	90833889	12	0.47	P
BaP	39FM1	8	125400104	G	A	125400043	-61	0.47	P
BaP	39FM1	6	108002478	C	T	108002501	23	0.49	P
BaP	39FM1	3	50269511	G	C	50269532	21	0.47	P
BaP	39FM2	2	97146453	G	T	97146445	-8	0.23	P
BaP	39FM2	12	5257582	G	A	5257601	19	0.15	M
1See Material and Methods for an explanation of the sample ID.
2P is paternal and M is maternal.
