# Supplementary material for: Paternal exposure to benzo(a)pyrene induces genome-wide mutations in mouse offspring
Source: Commun Biol. 2019 Jun 20;2:228. doi: 10.1038/s42003-019-0476-5 (PMC6586636; doi:10.1038/s42003-019-0476-5)
Supplement: Supplementary file 9 — Supplementary Data 5 [file 42003_2019_476_MOESM9_ESM.xlsx]

## Sheet: Sheet1
Group	Sample ID1	Chromosome	Position (mm10)	Reference	Alternate
Affected BaP	32CF1	1	28623578	G	A
Affected BaP	32CF1	2	46179408	G	T
Affected BaP	32CF1	2	48577994	T	C
Affected BaP	32CF1	2	63007102	C	G
Affected BaP	32CF1	2	114871315	T	C
Affected BaP	32CF1	3	73206975	G	T
Affected BaP	32CF1	5	137794955	C	T
Affected BaP	32CF1	6	56987352	G	A
Affected BaP	32CF1	7	56594902	C	T
Affected BaP	32CF1	7	130505689	G	A
Affected BaP	32CF1	12	12382965	G	T
Affected BaP	32CF1	13	56756615	C	T
Affected BaP	32CF1	13	114224060	G	A
Affected BaP	32CF1	14	46559332	C	A
Affected BaP	32CF1	14	111486530	G	A
Affected BaP	32CF1	17	50978404	C	T
Affected BaP	32CF1	X	11153557	C	A
Affected BaP	32CF1	X	138867692	G	C
Affected BaP	32CF2	1	129483781	C	T
Affected BaP	32CF2	1	195273938	G	A
Affected BaP	32CF2	3	52728405	G	T
Affected BaP	32CF2	3	96629952	G	A
Affected BaP	32CF2	3	150575270	C	T
Affected BaP	32CF2	4	155624248	G	T
Affected BaP	32CF2	8	52885356	G	C
Affected BaP	32CF2	8	98826366	T	A
Affected BaP	32CF2	8	100771085	G	A
Affected BaP	32CF2	8	112219766	C	T
Affected BaP	32CF2	12	83539616	G	A
Affected BaP	32CF2	13	56471490	C	T
Affected BaP	32CF2	17	18872017	C	A
Affected BaP	32CF2	17	86129137	C	T
Affected BaP	32CF2	18	18461828	T	A
Affected BaP	32CF2	18	83256403	G	A
Affected BaP	32CF2	X	46270952	C	A
Affected BaP	32CF2	X	136590339	G	A
Affected BaP	32CF2	X	152065875	G	A
Affected BaP	32CM1	1	86703932	G	C
Affected BaP	32CM1	3	72022548	T	C
Affected BaP	32CM1	4	28647667	C	A
Affected BaP	32CM1	4	139695288	G	T
Affected BaP	32CM1	6	5913324	A	T
Affected BaP	32CM1	6	44157082	C	A
Affected BaP	32CM1	7	127542142	C	T
Affected BaP	32CM1	8	120518560	C	A
Affected BaP	32CM1	8	120550478	C	A
Affected BaP	32CM1	8	120564217	C	A
Affected BaP	32CM1	9	102057309	G	A
Affected BaP	32CM1	9	110894808	G	A
Affected BaP	32CM1	10	5438792	C	G
Affected BaP	32CM1	10	125272711	G	A
Affected BaP	32CM1	12	5667936	C	T
Affected BaP	32CM1	12	45500338	G	T
Affected BaP	32CM1	14	9403792	G	C
Affected BaP	32CM1	16	40119221	G	C
Affected BaP	32CM1	17	31938747	G	T
Affected BaP	32CM1	17	32377235	G	T
Affected BaP	32CM1	18	81042872	C	T
Affected BaP	32CM1	19	60396564	C	T
Affected BaP	32EF2	1	148831639	G	T
Affected BaP	32EF2	2	48526162	T	C
Affected BaP	32EF2	3	7037999	C	A
Affected BaP	32EF2	3	115144631	G	C
Affected BaP	32EF2	3	118525462	A	C
Affected BaP	32EF2	3	159016812	G	A
Affected BaP	32EF2	4	44016747	C	T
Affected BaP	32EF2	4	153072021	G	T
Affected BaP	32EF2	9	107331060	G	C
Affected BaP	32EF2	9	116706126	C	T
Affected BaP	32EF2	10	125272711	G	A
Affected BaP	32EF2	13	62984112	T	A
Affected BaP	32EF2	13	72319498	C	A
Affected BaP	32EF2	14	73967879	A	C
Affected BaP	32EF2	17	30255262	C	A
Affected BaP	32EF2	17	59000980	T	C
Affected BaP	32EF2	17	62538826	A	T
Affected BaP	32EF2	18	34957232	A	G
Affected BaP	32EF2	19	44165096	A	C
Affected BaP	32EF2	X	122271756	G	A
Affected BaP	39AM1	2	30446633	C	T
Affected BaP	39AM1	2	171738999	G	A
Affected BaP	39AM1	3	103951631	C	T
Affected BaP	39AM1	5	124100336	C	T
Affected BaP	39AM1	7	45143530	C	A
Affected BaP	39AM1	7	137321650	C	T
Affected BaP	39AM1	8	94983437	C	T
Affected BaP	39AM1	10	43596368	C	T
Affected BaP	39AM1	10	57132577	G	T
Affected BaP	39AM1	10	85157580	C	A
Affected BaP	39AM1	10	105262209	G	C
Affected BaP	39AM1	10	113689687	G	A
Affected BaP	39AM1	11	4685927	G	A
Affected BaP	39AM1	16	8585620	C	T
Affected BaP	39AM1	16	21898245	C	G
Affected BaP	39AM1	16	42252069	G	A
Affected BaP	39AM1	17	11697557	C	T
Affected BaP	39AM1	17	24020864	C	T
Affected BaP	39AM1	19	16159528	C	A
Affected BaP	39FM1	1	79160432	G	C
Affected BaP	39FM1	2	43059139	A	T
Affected BaP	39FM1	3	50269511	G	C
Affected BaP	39FM1	3	88420378	G	T
Affected BaP	39FM1	3	134458671	G	T
Affected BaP	39FM1	4	28174184	C	T
Affected BaP	39FM1	5	41250181	C	G
Affected BaP	39FM1	6	21232299	C	G
Affected BaP	39FM1	6	108002478	C	T
Affected BaP	39FM1	7	6239821	G	A
Affected BaP	39FM1	7	57710360	G	T
Affected BaP	39FM1	8	125400104	G	A
Affected BaP	39FM1	9	76588698	G	C
Affected BaP	39FM1	10	11381864	G	C
Affected BaP	39FM1	10	15656263	G	T
Affected BaP	39FM1	12	90020258	G	C
Affected BaP	39FM1	13	5301507	C	A
Affected BaP	39FM1	13	16781603	C	A
Affected BaP	39FM1	13	35839835	G	A
Affected BaP	39FM1	13	37031478	A	T
Affected BaP	39FM1	13	42733991	C	G
Affected BaP	39FM1	13	45248478	C	T
Affected BaP	39FM1	13	109166861	G	C
Affected BaP	39FM1	14	71196507	G	T
Affected BaP	39FM1	14	93105907	G	A
Affected BaP	39FM1	14	97930883	G	A
Affected BaP	39FM1	14	99644995	T	A
Affected BaP	39FM1	14	107451095	C	A
Affected BaP	39FM1	15	18100106	G	T
Affected BaP	39FM1	16	49706091	G	A
Affected BaP	39FM1	17	47154710	G	T
Affected BaP	39FM2	1	73562741	T	A
Affected BaP	39FM2	1	100119466	T	C
Affected BaP	39FM2	2	34349874	C	A
Affected BaP	39FM2	2	97146453	G	T
Affected BaP	39FM2	2	103506865	G	A
Affected BaP	39FM2	2	115894206	G	T
Affected BaP	39FM2	3	23591198	T	A
Affected BaP	39FM2	3	125547596	C	A
Affected BaP	39FM2	5	91263725	A	T
Affected BaP	39FM2	6	48825530	C	A
Affected BaP	39FM2	6	62613825	A	G
Affected BaP	39FM2	7	77011597	C	A
Affected BaP	39FM2	8	18385952	C	T
Affected BaP	39FM2	9	92919878	C	A
Affected BaP	39FM2	10	84187597	C	T
Affected BaP	39FM2	11	41427445	C	G
Affected BaP	39FM2	12	5257582	G	A
Affected BaP	39FM2	12	36516719	C	T
Affected BaP	39FM2	13	85333538	T	C
Affected BaP	39FM2	15	41199889	C	A
Affected BaP	39FM2	16	88935294	C	G
Affected BaP	39FM2	17	69734123	A	G
Affected BaP	39FM2	18	60252301	C	T
Affected BaP	39FM2	X	49125276	T	G
Unaffected BaP	32EF1	1	19013548	A	T
Unaffected BaP	32EF1	1	28169957	A	T
Unaffected BaP	32EF1	2	66177094	G	A
Unaffected BaP	32EF1	6	84689329	G	A
Unaffected BaP	32EF1	8	13889170	G	A
Unaffected BaP	32EF1	9	117051862	C	T
Unaffected BaP	32EF1	11	28424214	C	T
Unaffected BaP	32EF1	14	59791120	A	G
Unaffected BaP	32EF1	14	73967879	A	C
Unaffected BaP	32EF1	16	4505665	A	T
Unaffected BaP	32EF1	18	11109973	C	T
Unaffected BaP	32EF1	X	119903032	C	A
Unaffected BaP	32EM1	2	47056313	G	T
Unaffected BaP	32EM1	4	4870070	T	G
Unaffected BaP	32EM1	4	85349353	G	A
Unaffected BaP	32EM1	5	47340186	G	C
Unaffected BaP	32EM1	6	32878715	T	TA
Unaffected BaP	32EM1	6	79302131	G	A
Unaffected BaP	32EM1	7	54249451	A	T
Unaffected BaP	32EM1	7	93591220	C	T
Unaffected BaP	32EM1	9	92147200	T	G
Unaffected BaP	32EM1	9	92281765	C	T
Unaffected BaP	32EM1	10	92269288	A	G
Unaffected BaP	32EM1	12	4869163	G	C
Unaffected BaP	32EM1	16	34345669	C	T
Unaffected BaP	32EM1	19	57509070	C	T
Unaffected BaP	39AF1	1	136404895	C	T
Unaffected BaP	39AF1	2	102656603	T	G
Unaffected BaP	39AF1	3	103330473	A	T
Unaffected BaP	39AF1	3	149436470	C	T
Unaffected BaP	39AF1	4	154057582	G	C
Unaffected BaP	39AF1	10	60332483	T	C
Unaffected BaP	39AF1	10	120903026	C	T
Unaffected BaP	39AF1	11	63190996	C	T
Unaffected BaP	39AF1	16	62446777	C	G
Unaffected BaP	39AF1	X	93535696	C	A
Unaffected BaP	39AM2	1	89597888	G	T
Unaffected BaP	39AM2	3	17604221	G	C
Unaffected BaP	39AM2	3	48662684	A	G
Unaffected BaP	39AM2	3	147671619	G	A
Unaffected BaP	39AM2	4	38516537	C	T
Unaffected BaP	39AM2	4	74780447	A	G
Unaffected BaP	39AM2	4	88678491	A	T
Unaffected BaP	39AM2	5	71889283	G	A
Unaffected BaP	39AM2	8	90833877	G	A
Unaffected BaP	39AM2	9	64318130	C	T
Unaffected BaP	39AM2	9	68992435	C	T
Unaffected BaP	39AM2	12	118954680	C	T
Unaffected BaP	39AM2	13	4119962	G	C
Unaffected BaP	39AM2	13	61552953	T	G
Unaffected BaP	39AM2	19	3676548	G	A
Unaffected BaP	39FF1	1	167507081	G	A
Unaffected BaP	39FF1	2	66303729	C	T
Unaffected BaP	39FF1	5	66361350	GAA	G
Unaffected BaP	39FF1	7	67719034	G	T
Unaffected BaP	39FF1	7	100017306	C	T
Unaffected BaP	39FF1	9	46889575	A	AT
Unaffected BaP	39FF1	14	97148735	C	A
Unaffected BaP	39FF1	16	3982573	A	T
Unaffected BaP	39FF1	X	145634727	G	T
Control	3HF1	3	154557009	G	T
Control	3HF1	5	71794378	G	A
Control	3HF1	7	78843207	C	T
Control	3HF1	7	144974425	C	T
Control	3HF1	12	93765526	T	C
Control	3HF1	13	93304150	C	A
Control	3HM1	1	123129052	T	C
Control	3HM1	2	67655277	T	A
Control	3HM1	3	51204837	A	G
Control	3HM1	4	69813611	A	T
Control	3HM1	5	60820991	A	C
Control	3HM1	6	126616573	C	T
Control	3HM1	7	66233756	G	A
Control	3HM1	13	40976172	C	T
Control	3HM1	14	24808412	C	A
Control	3HM1	17	30924622	C	A
Control	4HF1	1	160986060	G	A
Control	4HF1	2	34141928	CTCT	C
Control	4HF1	2	76841889	C	T
Control	4HF1	9	34596329	G	C
Control	4HF1	10	20152883	G	A
Control	4HF1	11	11847402	C	T
Control	4HF1	11	44893590	G	T
Control	4HF1	11	52723280	G	T
Control	4HF1	13	25116496	C	A
Control	4HF1	14	25333343	G	A
Control	4HF1	17	78962342	T	A
Control	4HF1	18	66073127	A	T
Control	4HF1	18	70636373	C	T
Control	4HF1	19	29210215	G	A
Control	4HM1	6	28260936	C	T
Control	4HM1	9	25816112	A	T
Control	4HM1	10	17084180	T	G
Control	4HM1	10	94794113	G	A
Control	4HM1	15	52316141	G	T
Control	4HM1	15	76013302	C	G
Control	4HM1	19	46460281	G	A
Control	4HM2	1	35173137	G	A
Control	4HM2	2	107319002	G	A
Control	4HM2	2	133211968	C	T
Control	4HM2	5	118322805	C	T
Control	4HM2	6	52579025	G	T
Control	4HM2	6	84133851	G	A
Control	4HM2	8	17375537	G	T
Control	4HM2	8	96011115	C	A
Control	4HM2	12	101895296	T	C
Control	4HM2	13	76524558	C	T
Control	4HM2	19	4169658	G	C
Control	4HM2	X	94139935	C	A
Control	4HM2	X	139563310	G	A
1See Material and Methods for an explanation of the sample ID.
