# Supplementary material for: Paternal exposure to benzo(a)pyrene induces genome-wide mutations in mouse offspring
Source: Commun Biol. 2019 Jun 20;2:228. doi: 10.1038/s42003-019-0476-5 (PMC6586636; doi:10.1038/s42003-019-0476-5)
Supplement: Supplementary file 10 — Supplementary Data 6 [file 42003_2019_476_MOESM10_ESM.xlsx]

## Sheet: Sheet1
Exposure Group1	Sample2	CNV Class	CNV Type	Origin3	Break Homology	Proposed Mechanism	Probe Count	Probe Location (mm10)	Left Break4	Right Break	Size (kb)	Log2 Ratio	Genes5
Control	5EF2	De novo	Deletion6	?	CTCTTT	MMBIR	12	chr5:14061540-14079968	14060773	14081254	20	-0.85	Sema3e
Control	11EF3	De novo	Deletion	P	AAGA + Deletion of G	MMBIR	7	chr14:106917436-106976719	106913922	106977439	64	-1.01	-
Control	12BF2	De novo	Deletion	P	(ACCC) or LINE7	MMBIR or NAHR	57	chr3:58917848-59054573	~58915895	~59057273	~141	-0.99	Med12l
Post-Mitotic	32CF2	De novo	Gain (Tandem Duplication + Insertion8)	?	AG; TC	MMBIR	6	chr3:96434442-96446835	96434470	96452575	18	0.48	BC107364
Post-Mitotic	33DF1	De novo	Deletion	P	GA	MMBIR	11	chr4:147899508-147914669	147898938	147915880	17	-0.79	Mfn2
		De novo											Plod1
Post-Mitotic	33DM2	De novo	Gain (Tandem Duplication)	?	ACTT	MMBIR	6	chr5:103365011-103395374	103360219	103399566	39	0.56	-
Post-Mitotic	39AM3	De novo	Gain (Insertion9)	P	CT; ?	MMBIR	40	chr4:8198042-8276754	?	8277342	~79	0.57	Car8
	39AM3		Gain (Insertion9)	P	CT; ?	MMBIR	230	chr10:8116571-8649643	?	8656111	~533	0.61	Ust
Mitotic	37HF2	De novo	Gain (Tandem Duplication)	?	TCTTTG	MMBIR	15	chr6:120824505-120847639	120832951	120853436	20	0.47	Bcl2l13
Mitotic	32GM3	De novo	Gain (Insertion10)	?	AT; (G)G11	MMBIR	18	chr16:9135860-9238997	9131814	9244093	112	0.6	-
Mitotic	37HM5, 37HM611	Germline mosaic	Deletion	?	Insertion of A	NHEJ	23	chr3:33785808-33828442	33789951	33829151	39	-0.88	Ttc14
													Ccdc39
Mitotic	33FF1, 33FF3, 33FF512	Germline mosaic	Deletion	?	AA or Insertion of C	MMBIR or NHEJ13	109	chr5:74339797-74533734	74338848	74534917	19614	-1.03	Scfd2
Control	6FF5	Embryonic	Deletion (Tandem Duplication Removed)	P	None Detected	NAHR	18	chr4 62495468-62522517	?	?	~27	-0.61	Bspry
													Hdhd3
													Alad
Control	9FF2	Embryonic	Deletion	? (E)	AC	MMBIR	31	chr3:129439219-129544739	129435202	129546236	111	-0.75	AK139522
													AK139614
													Elovl6
													FAE
Post-Mitotic	39AF3	Embryonic	Deletion	?	?	?	5	chr4:137054729-137062737	?	?	~8	-0.58	-
Post-Mitotic	37AM4	Embryonic	Deletion	?	T	MMBIR	68	chr17:11313356-11419145	11311948	11421740	110	-0.57	Park2
Mitotic	33GF1	Embryonic	Deletion	P (E)	?	?	68	chr8:16622845-16729117	?	?	~106	-0.55	Csmd1
1Post-mitotic and mitotic refer to matings occurring 3 and 42 days after the end or BaP exposure respectively.
2See Material and Methods for an explanation of the sample ID.
3P indicates that the CNV occurred on the paternal chromosome, ? indicates origin was unknown, and E indicates that the CNV arose during embryogenesis.
4Size based on breakpoint locations found by NGS.
5Genes present within CNVs and identified by genome browser.
6A single nucleotide deletion of G was detected 3 bp upstream of deletion break on the same reads that spanned the breakpoint.
7Both breakpoints occurred within Long Interspersed Nuclear Elements from the same L1 family (Lx8 on the left, Lx9 on the right) making break homology difficult to accurately discern. Paternal SNP information narrowed the left breakpoint region between positions 58,915,834 (SNP present) and 58,915,914 (SNP absent) on chromosome 3. Alignment of the longest read of paternal origin in this region wi…
8Insertion consisted of the sequence (TTTTGTAAGACCCCTAAAGCTGGGCC), originating from DNA 16 kb upstream of the CNV, within the CNV breakpoint.
9Insertion occurred in Long Interspersed Nuclear Element (L1Md_T, family L1). Both CNVs from 39AM3 are a part of the same event.
10Insertion occurred in a satellite (GSAT_MM).
11Due to the repetitive nature of the insertion site, it could not be determined if the breakpoint homology was G or GG.
12These CNVs appeared as germline mosaics (see Supplementary Figure 5 and Supplementary Materials).
13The 2 possible mechanisms for the formation of this CNV are compared in Supplementary Figure 6.
14The true CNV size is approximately 2 times as large (~400bp) because the copy number changed from 4 to 2.
