# Supplementary material for: Paternal exposure to benzo(a)pyrene induces genome-wide mutations in mouse offspring
Source: Commun Biol. 2019 Jun 20;2:228. doi: 10.1038/s42003-019-0476-5 (PMC6586636; doi:10.1038/s42003-019-0476-5)
Supplement: Supplementary file 11 — Supplementary Data 7 [file 42003_2019_476_MOESM11_ESM.xlsx]

## Sheet: Sheet1
Control Males					Benzo(a)pyrene-exposed males
Sire ID	No. Offspring	Duplication CNVs	Frequency		Sire ID	No. Offspring	Duplication CNVs	Frequency
2	13	0	0		31	16	0	0
3	14	0	0		32	29	2	0.0689
4	13	0	0		33a	28	1	0.0357
5a	18	0	0		35	19	0	0
6	16	0	0		37	29	1	0.0345
7	18	0	0		38	22	0	0
8	15	0	0		39	12	1	0.0833
9	16	0	0		41	26	0	0
10	13	0	0
11a	18	0	0
12a	17	0	0
aSire with one offspring with a deletion CNV.
