# Supplementary material for: Paternal exposure to benzo(a)pyrene induces genome-wide mutations in mouse offspring
Source: Commun Biol. 2019 Jun 20;2:228. doi: 10.1038/s42003-019-0476-5 (PMC6586636; doi:10.1038/s42003-019-0476-5)
Supplement: Supplementary file 12 — Supplementary data 8 [file 42003_2019_476_MOESM12_ESM.xlsx]

## Sheet: Sheet1
Group	Mutation Class	Number of Mutations
BaP (Mitotic)	de novo	4
BaP (Mitotic)	de novo	10
BaP (Mitotic)	de novo	11
BaP (Mitotic)	de novo	15
BaP (Mitotic)	de novo	20
BaP (Mitotic)	de novo	28
BaP (Post-Mitotic)	de novo	6
BaP (Post-Mitotic)	de novo	8
BaP (Post-Mitotic)	de novo	9
BaP (Post-Mitotic)	de novo	11
BaP (Post-Mitotic)	de novo	15
BaP (Post-Mitotic)	de novo	16
Control	de novo	4
Control	de novo	4
Control	de novo	9
Control	de novo	10
Control	de novo	10
BaP (Mitotic)	Embryonic	2
BaP (Mitotic)	Embryonic	3
BaP (Mitotic)	Embryonic	3
BaP (Mitotic)	Embryonic	4
BaP (Mitotic)	Embryonic	5
BaP (Mitotic)	Embryonic	5
BaP (Post-Mitotic)	Embryonic	3
BaP (Post-Mitotic)	Embryonic	3
BaP (Post-Mitotic)	Embryonic	4
BaP (Post-Mitotic)	Embryonic	4
BaP (Post-Mitotic)	Embryonic	11
BaP (Post-Mitotic)	Embryonic	13
Control	Embryonic	0
Control	Embryonic	2
Control	Embryonic	3
Control	Embryonic	4
Control	Embryonic	4
