# Supplementary material for: Paternal exposure to benzo(a)pyrene induces genome-wide mutations in mouse offspring
Source: Commun Biol. 2019 Jun 20;2:228. doi: 10.1038/s42003-019-0476-5 (PMC6586636; doi:10.1038/s42003-019-0476-5)
Supplement: Supplementary file 13 — Supplementary data 9 [file 42003_2019_476_MOESM13_ESM.xlsx]

## Sheet: Sheet1
Group	CNV Type	CNV Size (Based on Probes)
Control	Deletion	18
Control	Deletion	59
Control	Deletion	141
BaP (Post-Mitotic)	Deletion	15
BaP (Post-Mitotic)	Gain	12
BaP (Post-Mitotic)	Gain	30
BaP (Post-Mitotic)	Gain	79; 533
BaP (Mitotic)	Gain	23
BaP (Mitotic)	Gain	103
